# Supplementary material for: Priming with a Combination of FGF2 and HGF Restores the Impaired Osteogenic Differentiation of Adipose-Derived Stem Cells
Source: Cells. 2022 Jun 27;11(13):2042. doi: 10.3390/cells11132042 (PMC9265418; doi:10.3390/cells11132042)
Supplement: Supplementary file 1 [file cells-11-02042-s001.zip]

Archive with 1 entries (1 files):
- cells-1773767-supplementary.pdf
